# Supplementary material for: Effect of Substrate and Thickness on the Photoconductivity of Nanoparticle Titanium Dioxide Thin Film Vacuum Ultraviolet Photoconductive Detector
Source: Nanomaterials (Basel). 2021 Dec 21;12(1):10. doi: 10.3390/nano12010010 (PMC8746592; doi:10.3390/nano12010010)
Supplement: Supplementary file 1 [file nanomaterials-12-00010-s001.zip]

Archive with 1 entries (1 files):
- nanomaterials-1467922-supplementary.pdf
